# Supplementary material for: Identification of Quantitative Trait Loci Associated with Powdery Mildew Resistance in Spring Barley under Conditions of Southeastern Kazakhstan
Source: Plants (Basel). 2023 Jun 19;12(12):2375. doi: 10.3390/plants12122375 (PMC10301996; doi:10.3390/plants12122375)
Supplement: Supplementary file 1 [file plants-12-02375-s001.zip]

Archive with 3 entries (3 files):
- Supplementary Materials Figures S1 and S2.pdf
- Table S1.xlsx
- Table S2.xlsx
